# Supplementary material for: On the Potential Role of the Antioxidant Couple Vitamin E/Selenium Taken by the Oral Route in Skin and Hair Health
Source: Antioxidants (Basel). 2022 Nov 17;11(11):2270. doi: 10.3390/antiox11112270 (PMC9686906; doi:10.3390/antiox11112270)
Supplement: Supplementary file 1 [file antioxidants-11-02270-s001.zip]

Archive with 1 entries (1 files):
- antioxidants-1907307-supplementary.xlsx
