# Supplementary material for: On the Potential Role of the Antioxidant Couple Vitamin E/Selenium Taken by the Oral Route in Skin and Hair Health
Source: Antioxidants (Basel). 2022 Nov 17;11(11):2270. doi: 10.3390/antiox11112270 (PMC9686906; doi:10.3390/antiox11112270)
Supplement: Supplementary file 1 [file antioxidants-11-02270-s001.zip › antioxidants-1907307-supplementary.xlsx]

## Sheet: table S2
	Table S2: Overview of studies related to oral intake in vitamin E combined with Se and other antioxidants in skin aging and disorders.
		n	antioxidants combination/d	supplementation duration	type of skin disease	investigated parameter	results
Fairris et al. 1989 (166)	randomized, double-blind, placebo-controleld trial	69	selenium-enriched yeast 600 µg, vitamin E 1080 mg (2386 IU)	12 weeks	psoriasis	psoriasis area, PASI Score, Gpx	no clinical improvement vs placebo, no increase in skin selenium
Fuchs and Kern 1998 (194)	randomized study	44	vitamin E 2 g (4420 (IU), vitamin C 3 g	50 days	phootaging	MED	increasedMED from 103 ± 29 mJ/cm2 (before supplementation) to 183 ± 35 mJ/cm2
Eberlein-König et al. 1998 (208, 209)	double-blind placebo-controlled study	10	vitamin E 450 mg (994 IU) combined with 2 g vitamin C	8 days	photoaging	minimal erythema dose (MED)	MED increased from 80 to 96.5 mJ/cm2 but
							declined from 80 to 68.5 mJ/cm2 in the placebo group
Mireles-Rocha et al. 2002 (195)	single-bind controlled study	45	vitamin E 540 mg (1193 IU), vitamin C 2g	1 week	photoaging	minimal erythema dose (MED)	MED increased from 50 to 70 mJ/cm2
Greul et al 2002 (210)	open pilot study	8	vitamin E acetate 10 mg, b-carotene 2.4 mg, vitamin C 60 mg, selenium yeast 65 µg	16 weeks	photoaging	minimal erythema dose (MED)	MED, delay erythrema development
			selenium 25 µg, tomato extract 25 mg, grape seed extract 25 mg
Cesarini et al 2003 (211)	not specified	25	natural b-carotene 3G, natural vitamin E 5 mg, natural lycopene 3 mg, organic selenium 37.5 µg	7 weeks	photoaging	minimal erythema dose (MED), sunburn cells, p53 expression, lipid peroxides, pigmentation	reduction for all parameters
Placzek et al 2004 (212)	not specified	18	vitamin C 1 g, vitamine E 226 mg (500 IU)	12 weeks	photoaging	minimal erythrema dose (MED), DNA damage (thymine-dimer positive cells), antioxidant plasma concentration	increased MED from 80 to 113 mj cm 2, increased plasma vitamins C and E, decrease DNA damage
Heinrich et al 2005 (213)	monocentric, placebo-controlled study	39	lycopene 6 mg, b-carotene 4.8 mg, a-tocopherol 10 mg, selenium 75 µg	12 weelks	normal skin	skin density and thickness, surface evaluation of living skin (roughness, scaling, wrinkling)	improvement for all investigated papameters
Kharaeva et al. 2009 (202)	randomized, double-blind, placebo-controleld trial	58	coenzyme Q10 50 mg, vitamin E 50 mg, selenium aspartate 48 μg	30 - 35 days	severe erythrodermic (EP)	oxidative stress biomarkers	normalization of the parameters; disease severity decreased
					and arthropathic (PsA) forms of psoriasis
Udompataikul et al. 2009 (214)	double-bind placebo-controlled trial	60 females	CoQ10, vitamin E, b-carotene, grape seed extract, French maritime pine	4, 8, 12 weeks	normal skin	roughness and fine wrinkles	21.2 % parameters improvement against 1.7 % in tthe control group
			bark extract, green tea extract, selenium, zinc and glycoaminoglycanes
Granger et al 2020 (215)	open, prospective clinical study	30	vitamin C 40 mg, vitamin E 12 mg, sodium selenite 41.5 µg, vitamin A 800 µg,	12 weeks	photoaging	minimal erythrema dose (MED), skin antioxidant activity	increased MED by 8.1%, decreased MDA by 6.4%, improved radiance,
			lycopene 8 mg, lutein 8 mg, Camelia sinensis L.Kuntze 50 mg,				gross and net elasticity, moisture
			Polypodium leucotomos Poir, Vitis Vinifera extract 10.1 mg
		25

## Sheet: table S1
Table S1: Overview of stfudies related to oral intake in vitamin E in skin aging and disorders.
		n	age (years)	daily vitamin E dose	supplementation duration	type of skin disease	investigated parameter	results
La Ruche and Cesarini( 193)	double-blind placebo controlled tria	16	16	selenium 200 µg, copper 16 mg, vitamine E 14 mg (31 IU), retinol 2700 µg	3 weeks	photoaging	ormation of sunburn cells at low radiation dose (suberythemal)	lower number of sunburn cells when compared to placebo
Werninghaus et al. 1994 (197)	double-blind, placebo-controlled trial	12		180 mg (400 IU)	6 months	photoaging	solar-induced cutaneous damage	no clinical or histologic difference
								in the response to UVB vs placebo; no vit E increase in skin
Meydani et al. 1997 (198)	randomized, double-blind, placebo-controlled intervention study	88	> 65 y	60 mg (133 IU), 200 (mg 200 IU), or 800 mg (360 mg)	235 days	ageing	cellular immune responsiveness using delayed-type hypersensitivity skin response (DHT)	greatest increase (65%) in DHT with 200 mg
Fuchs and Kern, 1998 (194)	prospective, randomized and placebo controlled study	40	20-27	2 g (4420 IU)	50 days	photoaging	minimal erythema dose (MED)	no effect but increase if vitamin E combined
								with 3 g vitamin C
Pallast et al. 1999 (199)	double-blind, placebo-controlled trial	161	65 - 80 y	50 mg (110 mg) and 100 mg (221 IU)	6 months	ageing	cellular immune responsiveness using delayed-type hypersensitivity skin response (DHT)	increase only in the 100 mg group
Tsoureli-Nikita et al. 2002 (200)	randomized, double-bind, placebo-controlled trial	96		180 mg (400 IU)	8 months	atopic dermatitis chronic inflammation)	serum IgE levels	decrease IgE levels by 52% when compared
Mireles-Rocha et al. (195)	single-bind controlled study	45	28.6	540 mg (1193 IU)	1 week	photoaging	minimal erythema dose (MED)	MED increased from 60 to 65 mJ/cm2
McArdle et al. 2004 (196)	randomized study	16	18 - 27 y	180 mg (400 IU)	8 weeks	photoaging	oxidative stress biomakers after exposure to UV 120 J/cm2 at the end of supplementation	to placebo (35%); near remission of atopic dermatitis
								decrease of skin malonaldehye, no effect on GSH
								no effect on MED
Elgoweini et al. 2009 (201)	randomized trial	24		180 mg (400 IU) started 2 weeks	2 weeks	effective therapeutic option in vitiligo	digital photography	increased the effectiveness of NB-UVB;
				before NB-UVB				decreased of plasma MDA
Kharaeva et al. 2009 (202)	randomized trial	58		50 mg (111 IU)	30 - 35 days	severe erythrodermic (EP)	oxidative stress biomarkers	normalization of the parameters; disease severity decreased
						and arthropathic (PsA) forms of psoriasis
Oh et al. 2010 (203)	observational study	180	5.3 y	vitamin E intake from dietary		atopic dermatitis	association between diet and atopic dermatitis	AD was associated negatively with vitamin E intakes (OR=0.33, 95% CI=0.16–0.67
								Reduced AD risk was found with 1 SD increase of serum α-tocopherol
Javanbakht et al. 2011 (204)	randomized, double-bind, placebo-controlled trial	52	13-45 y	270 mg (600 IU)	60 days	atopic dermatitis	SCORAD index	SCORAD 33.3 before supplementation
								vs 20.4 after vitamin E treatment
Goforoushan et al. 2013 (205)	randomized trial	60	22 y	360 mg (800 IU)	6 weeks	acne	dermal prevention by Isotretinoin (Rokutan) treatment (Cheilitis, Epistaxis,..)	frequency and severity of complications were less common at 6th weeks of treatment
Jaffary et al. 2015 (206)	randomized, double-bind, placebo-controlled trial	70	10-50 y	180 mg (400 IU)	4 months	atopic dermatitis	SCORAD index (redness, edema/papules, rash symptoms,	SCORAD decreased by 11.12% after supplementation
							promined ridges and thickening of skin horny layer, serous fluid excreted form the epidermis	vs 3.89 in placebo group
								after 4 and 8 months supplementation.
								No effect in the placebo grroup.
